# Supplementary material for: Contributions of avoidable mortality to the sex gap in life expectancy and life disparity in Iran
Source: Arch Public Health. 2023 Jul 7;81:126. doi: 10.1186/s13690-023-01141-z (PMC10327277; doi:10.1186/s13690-023-01141-z)
Supplement: Supplementary file 1 — Additional file 1: Table A1. Age- and cause-specific contributions to sex gap in life expectancy in Iran. Table A2. Age- and cause-specific contributions to sex gap in life disparity in Iran. [file 13690_2023_1141_MOESM1_ESM.xlsx]

## Sheet: Table A1
				Treatable & preventable				Ischaemic heart diseases	Preventable							Treatable							Non-avoidable causes
		Age group	Age contribution	Cerebrovascular diseases	Diabetes mellitus	Hypertensive diseases	Other causes	Ischaemic heart diseases	Alcohol-related deaths	Cancers (including lung cancer)	Drug-related deaths	Infectious diseases	Injuries	Diseases of the respiratory system	Other causes	Cancers	Diseases of the digestive system	Diseases of the genitourinary system	Infectious diseases	Pregnancy,childbirth and perinatal period	Diseases of the respiratory system	Other causes	Non-avoidable causes
		<1	0.155816	-0.000431158	6.22012e-05	0.000191339	8.22693e-05	0.000558684	1.81997e-05	0.00106638	0.000780432	0.00265517	-0.000376915	0.000749894	-0.000323087	3.92662e-05	0.000349145	0.000464334	0.000693555	0.113529	0.000919069	0.00121958	0.0335679
		1-4	0.0281009	0.000149315	-0.000581717	0.000650565	0.000244612	0.000867149	0.000344699	0.000466801	0.000455589	0.000401928	0.0217732	-0.00124431	3.04236e-05	6.08472e-05	0.000461603	-0.00132559	0.000194161	-0.000842484	-0.000921269	-0.00032671	0.00724219
		5-9	0.0288711	0.000515494	9.04317e-05	-0.000190007	0.000159343	9.80143e-05	-2.78765e-05	0.000356932	2.70961e-05	8.68637e-05	0.0222373	-9.39997e-05	-0.000121096	2.98838e-05	4.66097e-05	0.00134008	0.00037087	-0.00100579	0.000489625	0.000760473	0.0037009
		10-14	0.030677	-0.000277976	-0.000431357	7.25651e-05	0.000108316	0.000321354	0.000216632	0.000433264	-0.000578173	0.000172631	0.0273836	-0.000561673	-2.75006e-06	-0.000211975	-6.79082e-05	-0.000587267	0.000211132	0.000213039	0.000512392	-0.00013941	0.00389058
		15-19	0.18221	0.002617	-0.000566837	-0.000100314	0.00019437	0.00206655	0.000356023	0.00011454	0.00276221	0.000231185	0.138189	-0.000192378	-5.72982e-05	6.13386e-05	0.000149362	0.00222411	0.000253717	4.49515e-05	0.00104753	0.000945279	0.0318699
		20-24	0.251937	0.00285371	2.21488e-05	0.00101023	0.00018933	0.0048891	0.000488299	0.000782927	0.00966311	0.000316703	0.182092	0.000439661	-8.49152e-05	0.00041582	0.000115894	0.00246365	0.000657247	-0.00150544	0.00156225	0.00200184	0.043563
		25-29	0.201136	0.0034341	0.000202469	0.000165328	0.000600897	0.0074314	0.000693587	0.000583929	0.00995611	0.000383002	0.133451	0.000266173	3.00889e-05	-0.000631307	0.000210182	0.00264099	0.000603321	-0.00192755	0.00152682	0.000893412	0.0406215
		30-34	0.183156	0.00379177	0.000683538	0.000994943	0.00126002	0.0116788	0.000421299	0.000578043	0.0104479	0.00230025	0.105123	0.000904446	-3.73046e-07	-0.00392592	0.000399887	0.00414212	0.000478671	-0.00219603	0.0036383	0.00137118	0.0410642
		35-39	0.182074	0.00330535	0.000283012	0.00146388	0.00152022	0.016605	0.000873752	0.00149883	0.0115939	0.00461396	0.0943405	0.00102453	0.000119991	-0.0118387	0.000734078	0.00398926	0.000493301	-0.00188779	0.00299536	0.00176163	0.0485835
		40-44	0.20084	0.00475981	0.00203574	0.00358723	0.00192988	0.0320825	0.00211065	0.00410419	0.0109879	0.00576561	0.0851649	0.00208479	6.59599e-05	-0.0201242	0.000721182	0.0046627	0.000759909	-0.000662538	0.0039056	0.00151107	0.0553869
		45-49	0.222814	0.00532843	-0.000780103	0.00712514	0.00141967	0.0547872	0.00250625	0.0149693	0.00815929	0.00524315	0.0693287	0.00334453	-3.47973e-05	-0.0247319	0.000892127	0.00455122	0.000472116	-0.000241832	0.00413015	0.00126823	0.0650773
		50-54	0.316462	0.0137398	0.00166562	0.0121264	0.00372229	0.0876251	0.00427225	0.0287681	0.00594823	0.0056622	0.0662919	0.0055072	-6.22714e-07	-0.0288459	0.00113816	0.0044988	0.000722673	3.29896e-05	0.00579415	0.00135103	0.0964415
		55-59	0.393356	0.0166616	0.00306266	0.0179008	0.0052526	0.110694	0.00437096	0.0484384	0.0047241	0.00672298	0.0569023	0.0117658	-6.74523e-05	-0.0261261	0.0016952	0.00717168	0.00113906	6.92218e-05	0.00764444	0.00125341	0.11408
		60-64	0.398247	0.0232165	-0.00302665	0.00967191	0.00540521	0.110291	0.00562285	0.0607991	0.00390021	0.00716745	0.049526	0.0143428	-7.05471e-05	-0.0245634	0.00205415	0.00426602	0.00149869	4.63693e-05	0.00903748	0.00134319	0.117719
		65-69	0.387111	0.0158524	-0.0059042	0.00613497	0.00418609	0.0940082	0.0051255	0.0708528	0.00289341	0.00573181	0.0404661	0.0167409	1.05941e-05	-0.0147653	0.00200737	0.00604555	0.00126762	1.05941e-05	0.0112379	-0.00111972	0.126329
		70-74	0.322049	0.00926656	-0.0182217	-0.000682009	0.00344346	0.0706223	0.00296942	0.0706747	0.0015311	0.00321733	0.0356103	0.0152782	-5.76684e-05	-0.0154377	0.00116188	0.00560256	3.24074e-06	-7.55015e-05	0.0113795	-0.0025463	0.128309
		75-79	0.217406	0	0	0	0	0	0	0	0	0	0	0	0	0	0	0	0	0	0	0	0.217406
		80-84	0.0765728	0	0	0	0	0	0	0	0	0	0	0	0	0	0	0	0	0	0	0	0.0765728
		≥85	0.0162954	0	0	0	0	0	0	0	0	0	0	0	0	0	0	0	0	0	0	0	0.0162954
		Total	3.79513	0.104783	-0.0214047	0.0601229	0.0297186	0.604626	0.0303625	0.304488	0.0832525	0.0506722	1.1275	0.0703566	-0.000563549	-0.170595	0.0120689	0.0521502	0.00981929	0.103602	0.0648993	0.0115482	1.26772
			* Values represents age- and cause-specific contributions to sex gap in life expectancy with a positive (negative) value suggests life expectancy advantage in females (males).

## Sheet: Table A2
				Treatable & preventable				Ischaemic heart diseases	Preventable							Treatable							Non-avoidable causes
		Age group	Age contribution	Cerebrovascular diseases	Diabetes mellitus	Hypertensive diseases	Other causes	Ischaemic heart diseases	Alcohol-related deaths	Cancers (including lung cancer)	Drug-related deaths	Infectious diseases	Injuries	Diseases of the respiratory system	Other causes	Cancers	Diseases of the digestive system	Diseases of the genitourinary system	Infectious diseases	Pregnancy,childbirth and perinatal period	Diseases of the respiratory system	Other causes	Non-avoidable causes
		<1	-0.103386	0.00028608	-4.12714e-05	-0.000126956	-5.45869e-05	-0.000370695	-1.20757e-05	-0.000707557	-0.000517828	-0.00176174	0.000250089	-0.000497566	0.000214373	-2.60537e-05	-0.000231663	-0.000308092	-0.000460184	-0.0753285	-0.000609815	-0.000809207	-0.0222728
		1-4	-0.0232967	-0.000123787	0.000482264	-0.000539342	-0.000202792	-0.000718897	-0.000285767	-0.000386994	-0.0003777	-0.000333212	-0.0180507	0.00103158	-2.52222e-05	-5.04444e-05	-0.000382685	0.00109896	-0.000160966	0.000698449	0.000763765	0.000270854	-0.00600403
		5-9	-0.0238057	-0.000425051	-7.45655e-05	0.00015667	-0.000131386	-8.08177e-05	2.29856e-05	-0.000294308	-2.23421e-05	-7.16235e-05	-0.0183357	7.75075e-05	9.98496e-05	-2.46407e-05	-3.8432e-05	-0.00110497	-0.000305801	0.000829321	-0.00040372	-0.000627048	-0.00305158
		10-14	-0.0249346	0.000225942	0.000350612	-5.89817e-05	-8.80404e-05	-0.0002612	-0.000176081	-0.000352161	0.000469946	-0.000140316	-0.0222577	0.000456534	2.23528e-06	0.000172296	5.51966e-05	0.000477337	-0.00017161	-0.00017316	-0.000416478	0.000113314	-0.0031623
		15-19	-0.145647	-0.00209187	0.000453094	8.01848e-05	-0.000155367	-0.00165187	-0.000284582	-9.15561e-05	-0.00220794	-0.000184795	-0.110459	0.000153775	4.58006e-05	-4.90302e-05	-0.000119391	-0.00177781	-0.000202805	-3.59314e-05	-0.000837329	-0.000755597	-0.0254748
		20-24	-0.197487	-0.00223695	-1.73619e-05	-0.000791891	-0.000148411	-0.00383244	-0.000382766	-0.000613717	-0.00757467	-0.000248255	-0.142738	-0.000344639	6.65629e-05	-0.000325951	-9.08463e-05	-0.00193119	-0.000515199	0.00118008	-0.00122461	-0.00156919	-0.0341479
		25-29	-0.154063	-0.0026304	-0.000155084	-0.000126636	-0.000460265	-0.00569219	-0.000531263	-0.000447269	-0.00762602	-0.000293366	-0.102219	-0.000203879	-2.3047e-05	0.000483559	-0.000160992	-0.00202291	-0.000462122	0.00147644	-0.00116949	-0.000684322	-0.0311146
		30-34	-0.136421	-0.00282425	-0.000509124	-0.000741069	-0.000938507	-0.00869879	-0.000313799	-0.000430547	-0.00778196	-0.00171331	-0.0782995	-0.000673664	2.77858e-07	0.00292416	-0.00029785	-0.0030852	-0.000356531	0.00163568	-0.00270994	-0.0010213	-0.0305861
		35-39	-0.130992	-0.00237802	-0.000203612	-0.00105318	-0.00109371	-0.0119464	-0.000628617	-0.00107832	-0.0083412	-0.00331949	-0.0678728	-0.000737097	-8.63272e-05	0.00851732	-0.000528128	-0.00287005	-0.000354903	0.00135816	-0.002155	-0.0012674	-0.0349531
		40-44	-0.138243	-0.0032763	-0.00140125	-0.00246918	-0.00132838	-0.0220832	-0.00145281	-0.00282502	-0.00756327	-0.00396861	-0.0586211	-0.00143501	-4.54018e-05	0.013852	-0.000496408	-0.00320946	-0.000523064	0.000456042	-0.00268832	-0.0010401	-0.0381242
		45-49	-0.144687	-0.00346008	0.000506569	-0.00462679	-0.000921877	-0.0355767	-0.00162747	-0.00972048	-0.00529833	-0.0034047	-0.0450194	-0.00217181	2.25961e-05	0.01606	-0.000579313	-0.00295539	-0.000306574	0.000157037	-0.00268196	-0.000823543	-0.0422587
		50-54	-0.189688	-0.00823568	-0.000998376	-0.00726861	-0.00223116	-0.0525228	-0.0025608	-0.0172437	-0.00356539	-0.00339394	-0.0397356	-0.00330104	3.73257e-07	0.0172903	-0.000682219	-0.0026966	-0.000433172	-1.97741e-05	-0.00347303	-0.000809814	-0.0578074
		55-59	-0.209999	-0.00889507	-0.00163505	-0.0095566	-0.00280418	-0.0590955	-0.0023335	-0.0258596	-0.00252203	-0.00358917	-0.0303782	-0.00628135	3.60104e-05	0.0139478	-0.000905007	-0.00382871	-0.000608106	-3.69551e-05	-0.0040811	-0.000669151	-0.0609034
		60-64	-0.177459	-0.0103453	0.00134868	-0.0043098	-0.00240856	-0.0491455	-0.00250554	-0.0270921	-0.00173793	-0.00319381	-0.0220688	-0.00639115	3.14358e-05	0.0109454	-0.00091533	-0.00190094	-0.000667818	-2.06621e-05	-0.0040271	-0.000598525	-0.0524558
		65-69	-0.125053	-0.00512099	0.00190731	-0.00198185	-0.00135228	-0.0303686	-0.00165575	-0.0228885	-0.000934693	-0.00185162	-0.0130723	-0.00540802	-3.42233e-06	0.00476982	-0.000648467	-0.00195297	-0.000409496	-3.42233e-06	-0.00363031	0.000361716	-0.0408096
		70-74	-0.0468405	-0.00134778	0.00265026	9.91949e-05	-0.000500834	-0.0102717	-0.000431889	-0.0102793	-0.000222692	-0.000467945	-0.00517935	-0.00222214	8.38759e-06	0.00224534	-0.000168991	-0.000814866	-4.7135e-07	1.09813e-05	-0.00165509	0.000370347	-0.018662
		75-79	0.0263854	0	0	0	0	0	0	0	0	0	0	0	0	0	0	0	0	0	0	0	0.0263854
		80-84	0.0567022	0	0	0	0	0	0	0	0	0	0	0	0	0	0	0	0	0	0	0	0.0567022
		≥85	0.0202423	0	0	0	0	0	0	0	0	0	0	0	0	0	0	0	0	0	0	0	0.0202423
		Total	-1.86867	-0.0528795	0.00266309	-0.0333148	-0.0148203	-0.292317	-0.0151597	-0.120311	-0.055824	-0.0279359	-0.774057	-0.027948	0.000344481	0.0907319	-0.00619053	-0.0288828	-0.00593882	-0.0678162	-0.0309995	-0.00955897	-0.398458
			* Values represents age- and cause-specific contributions to sex gap in life disparity with a positive (negative) value suggests life disparity advantage in males (females).
